# Supplementary material for: [1-Phenyl-2-(4-pyrid­yl)ethyl­idene]hydrazine
Source: Acta Crystallogr Sect E Struct Rep Online. 2009 Apr 22;65(Pt 5):o1090. doi: 10.1107/S1600536809014330 (PMC2977769; doi:10.1107/S1600536809014330)
Supplement: Supplementary file 1 [file e-65-o1090-sup1.cif]

##############################################################################
###                                                                        ###
###        Electronic paper (Acta Crystallographica Section E)             ###
###                                                                        ###
##############################################################################
#                                                                            #
# This CIF contains the data in a paper accepted for publication in Acta     #
# Crystallographica Section E. It conforms to the requirements of Notes      #
# for Authors for Section E, and has been peer reviewed under the auspices   #
# of the IUCr Commission on Journals.                                        #
#                                                                            #
# Full details of the Crystallographic Information File format               #
# are given in the paper "The Crystallographic Information File (CIF):       #
# a New Standard Archive File for Crystallography" by S. R. Hall, F. H.      #
# Allen and I. D. Brown [Acta Cryst. (1991), A47, 655-685].                  #
#                                                                            #
# The current version of the core CIF dictionary is obtainable from          #
# ftp://ftp.iucr.org/pub/cif_core.dic. The current version number is 2.4.    #
#                                                                            #
# Software is freely available for graphical display of the structure(s) in  #
# this CIF.  For information consult the CIF home page http://www.iucr.org/  #
# cif/home.html                                                              #
#                                                                            #
# This file may be used for bona fide research purposes within the           #
# scientific community so long as proper attribution is given to the journal # 
# article from which it was obtained.                                        #
#                                                                            #
##############################################################################
                                             
data_I
_audit_creation_method     SHELXL97
_chemical_name_systematic
;
[1-Phenyl-2-(4-pyridyl)ethylidene]hydrazine
;
_chemical_name_common     ?
_chemical_formula_moiety     'C13 H13 N3'
_chemical_formula_sum     'C13 H13 N3'
_chemical_formula_iupac     'C13 H13 N3'
_chemical_formula_weight     211.26
_chemical_melting_point     ?
_symmetry_cell_setting     orthorhombic
_symmetry_space_group_name_H-M     'P 21 21 21'
_symmetry_space_group_name_Hall     'P 2ac 2ab'
loop_
    _symmetry_equiv_pos_as_xyz
    'x, y, z'
    '-x+1/2, -y, z+1/2'
    '-x, y+1/2, -z+1/2'
    'x+1/2, -y+1/2, -z'
_cell_length_a     5.7428(6)
_cell_length_b     10.8751(11)
_cell_length_c     17.6358(18)
_cell_angle_alpha     90.00
_cell_angle_beta     90.00
_cell_angle_gamma     90.00
_cell_volume     1101.4(2)
_cell_formula_units_Z     4
_cell_measurement_reflns_used     1854
_cell_measurement_theta_min     2.31
_cell_measurement_theta_max     22.39
_cell_measurement_temperature     295(2)
_exptl_crystal_description     prism
_exptl_crystal_colour     'light yellow'
_exptl_crystal_size_max     0.30
_exptl_crystal_size_mid     0.22
_exptl_crystal_size_min     0.15
_exptl_crystal_density_diffrn     1.274
_exptl_crystal_density_meas     ?
_exptl_crystal_density_method     'not measured'
_exptl_crystal_F_000     448
_exptl_absorpt_coefficient_mu     0.079
_exptl_absorpt_correction_type     multi-scan
_exptl_absorpt_process_details     '(SADABS; Sheldrick, 1996)'
_exptl_absorpt_correction_T_min     0.961
_exptl_absorpt_correction_T_max     0.982
_exptl_special_details
;
;
_diffrn_ambient_temperature     295(2)
_diffrn_radiation_type     MoK\a
_diffrn_radiation_wavelength     0.71073
_diffrn_radiation_source     'fine-focus sealed tube'
_diffrn_radiation_monochromator     graphite
_diffrn_measurement_device_type     'Bruker SMART APEX area-detector'
_diffrn_measurement_method     '\f and \w'
_diffrn_detector_area_resol_mean     ?
_diffrn_reflns_number     5694
_diffrn_reflns_av_R_equivalents     0.0256
_diffrn_reflns_av_sigmaI/netI     0.0201
_diffrn_reflns_theta_min     2.20
_diffrn_reflns_theta_max     25.99
_diffrn_reflns_theta_full     25.99
_diffrn_measured_fraction_theta_max     0.986
_diffrn_measured_fraction_theta_full     0.986
_diffrn_reflns_limit_h_min     -6
_diffrn_reflns_limit_h_max     7
_diffrn_reflns_limit_k_min     -12
_diffrn_reflns_limit_k_max     13
_diffrn_reflns_limit_l_min     -21
_diffrn_reflns_limit_l_max     20
_diffrn_standards_number     0
_diffrn_standards_interval_count     ?
_diffrn_standards_interval_time     ?
_diffrn_standards_decay_%     ?
_refine_special_details
;
 Refinement of F^2^ against ALL reflections.  The weighted R-factor wR and
 goodness of fit S are based on F^2^, conventional R-factors R are based
 on F, with F set to zero for negative F^2^. The threshold expression of
 F^2^ > 2sigma(F^2^) is used only for calculating R-factors(gt) etc. and is
 not relevant to the choice of reflections for refinement.  R-factors based
 on F^2^ are statistically about twice as large as those based on F, and R-
 factors based on ALL data will be even larger.
;
_reflns_number_total     1266
_reflns_number_gt     1117
_reflns_threshold_expression     I>2\s(I)
_refine_ls_structure_factor_coef     Fsqd
_refine_ls_matrix_type     full
_refine_ls_R_factor_all     0.0434
_refine_ls_R_factor_gt     0.0372
_refine_ls_wR_factor_gt     0.0989
_refine_ls_wR_factor_ref     0.1048
_refine_ls_goodness_of_fit_ref     1.043
_refine_ls_restrained_S_all     1.043
_refine_ls_number_reflns     1266
_refine_ls_number_parameters     145
_refine_ls_number_restraints     0
_refine_ls_hydrogen_treatment     constr
_refine_ls_weighting_scheme     calc
_refine_ls_weighting_details
       'calc w = 1/[\s^2^(Fo^2^)+(0.0614P)^2^+0.1001P] where P=(Fo^2^+2Fc^2^)/3'
_atom_sites_solution_hydrogens     geom
_atom_sites_solution_primary     direct
_atom_sites_solution_secondary     difmap
_refine_ls_shift/su_max     ?
_refine_ls_shift/su_max_lt     0.001
_refine_ls_shift/su_mean     0.000
_refine_diff_density_max     0.109
_refine_diff_density_min     -0.128
_refine_ls_extinction_method     none
_refine_ls_extinction_coef     ?
loop_
    _atom_type_symbol
    _atom_type_description
    _atom_type_scat_dispersion_real
    _atom_type_scat_dispersion_imag
    _atom_type_scat_source
    'C' 'C' 0.0033 0.0016
                         'International Tables Vol C Tables 4.2.6.8 and 6.1.1.4'
    'H' 'H' 0.0000 0.0000
                         'International Tables Vol C Tables 4.2.6.8 and 6.1.1.4'
    'N' 'N' 0.0061 0.0033
                         'International Tables Vol C Tables 4.2.6.8 and 6.1.1.4'
_computing_data_collection     'SMART (Bruker, 2002)'
_computing_cell_refinement     'SAINT (Bruker, 2002)'
_computing_data_reduction     'SAINT (Bruker, 2002)'
_computing_structure_solution     'SHELXS97 (Sheldrick, 2008)'
_computing_structure_refinement     'SHELXL97 (Sheldrick, 2008)'
_computing_molecular_graphics     'SHELXTL (Sheldrick, 2008)'
_computing_publication_material     'SHELXTL (Sheldrick, 2008)'
loop_
    _atom_site_type_symbol
    _atom_site_label
    _atom_site_fract_x
    _atom_site_fract_y
    _atom_site_fract_z
    _atom_site_U_iso_or_equiv
    _atom_site_adp_type
    _atom_site_calc_flag
    _atom_site_refinement_flags
    _atom_site_occupancy
    _atom_site_disorder_assembly
    _atom_site_disorder_group
    N N1 0.6002(4) 0.87928(18) 0.21104(10) 0.0622(6) Uani d . 1 . .
    N N2 0.1584(3) 1.14748(17) 0.45942(10) 0.0530(5) Uani d . 1 . .
    N N3 0.1184(4) 1.23449(18) 0.40448(10) 0.0640(6) Uani d . 1 . .
    H H1N 0.2341 1.2665 0.3807 0.077 Uiso d R 1 . .
    H H2N 0.0076 1.2819 0.4194 0.077 Uiso d R 1 . .
    C C1 0.7655(5) 0.9611(2) 0.22847(12) 0.0602(6) Uani d . 1 . .
    H H1 0.8945 0.9665 0.1968 0.072 Uiso calc R 1 . .
    C C2 0.7567(4) 1.0378(2) 0.29020(11) 0.0542(6) Uani d . 1 . .
    H H2 0.8782 1.0921 0.2998 0.065 Uiso calc R 1 . .
    C C3 0.5646(4) 1.03360(19) 0.33835(10) 0.0454(5) Uani d . 1 . .
    C C4 0.3919(4) 0.9510(2) 0.31979(12) 0.0533(6) Uani d . 1 . .
    H H4 0.2587 0.9452 0.3496 0.064 Uiso calc R 1 . .
    C C5 0.4169(4) 0.8766(2) 0.25667(12) 0.0619(6) Uani d . 1 . .
    H H5 0.2981 0.8213 0.2456 0.074 Uiso calc R 1 . .
    C C6 0.5549(4) 1.11513(19) 0.40763(11) 0.0499(5) Uani d . 1 . .
    H H6A 0.5458 1.2001 0.3912 0.060 Uiso calc R 1 . .
    H H6B 0.6989 1.1055 0.4358 0.060 Uiso calc R 1 . .
    C C7 0.3529(4) 1.08934(19) 0.46036(11) 0.0459(5) Uani d . 1 . .
    C C8 0.3761(4) 0.98845(19) 0.51709(11) 0.0469(5) Uani d . 1 . .
    C C9 0.5659(4) 0.9093(2) 0.51678(13) 0.0591(6) Uani d . 1 . .
    H H9 0.6845 0.9212 0.4816 0.071 Uiso calc R 1 . .
    C C10 0.5815(5) 0.8131(2) 0.56787(14) 0.0678(7) Uani d . 1 . .
    H H10 0.7088 0.7603 0.5665 0.081 Uiso calc R 1 . .
    C C11 0.4093(5) 0.7957(2) 0.62054(13) 0.0682(7) Uani d . 1 . .
    H H11 0.4197 0.7312 0.6550 0.082 Uiso calc R 1 . .
    C C12 0.2215(5) 0.8737(2) 0.62229(13) 0.0655(7) Uani d . 1 . .
    H H12 0.1051 0.8621 0.6583 0.079 Uiso calc R 1 . .
    C C13 0.2038(4) 0.9687(2) 0.57141(11) 0.0565(6) Uani d . 1 . .
    H H13 0.0752 1.0205 0.5732 0.068 Uiso calc R 1 . .
loop_
    _atom_site_aniso_label
    _atom_site_aniso_U_11
    _atom_site_aniso_U_22
    _atom_site_aniso_U_33
    _atom_site_aniso_U_12
    _atom_site_aniso_U_13
    _atom_site_aniso_U_23
    N1 0.0694(14) 0.0660(12) 0.0512(10) 0.0081(11) 0.0022(10) -0.0091(9)
    N2 0.0551(11) 0.0526(10) 0.0512(9) 0.0007(10) 0.0080(8) 0.0013(8)
    N3 0.0611(13) 0.0627(12) 0.0683(11) 0.0049(12) 0.0136(10) 0.0125(10)
    C1 0.0592(14) 0.0672(15) 0.0544(12) 0.0056(13) 0.0122(11) -0.0001(12)
    C2 0.0489(12) 0.0587(14) 0.0549(11) 0.0007(11) 0.0078(10) -0.0002(10)
    C3 0.0481(11) 0.0444(10) 0.0438(9) 0.0030(9) 0.0022(9) 0.0036(8)
    C4 0.0509(12) 0.0570(13) 0.0520(11) -0.0054(11) 0.0076(10) -0.0032(10)
    C5 0.0666(15) 0.0620(14) 0.0571(12) -0.0071(13) -0.0007(12) -0.0081(11)
    C6 0.0482(11) 0.0501(12) 0.0513(11) -0.0052(10) 0.0064(9) -0.0052(9)
    C7 0.0463(11) 0.0457(11) 0.0456(10) -0.0041(10) 0.0051(9) -0.0089(9)
    C8 0.0481(12) 0.0480(11) 0.0448(9) -0.0043(10) 0.0020(9) -0.0077(8)
    C9 0.0553(13) 0.0653(13) 0.0569(12) 0.0047(12) 0.0051(11) 0.0008(11)
    C10 0.0663(16) 0.0636(15) 0.0735(15) 0.0116(14) -0.0056(14) 0.0030(12)
    C11 0.0794(19) 0.0603(14) 0.0648(14) -0.0024(14) -0.0045(13) 0.0112(11)
    C12 0.0658(16) 0.0688(16) 0.0619(13) -0.0056(14) 0.0096(12) 0.0091(12)
    C13 0.0535(13) 0.0593(14) 0.0568(11) 0.0026(12) 0.0086(11) 0.0022(11)
_geom_special_details
;
 All esds (except the esd in the dihedral angle between two l.s. planes)
 are estimated using the full covariance matrix.  The cell esds are taken
 into account individually in the estimation of esds in distances, angles
 and torsion angles; correlations between esds in cell parameters are only
 used when they are defined by crystal symmetry.  An approximate (isotropic)
 treatment of cell esds is used for estimating esds involving l.s. planes.
;
loop_
    _geom_bond_atom_site_label_1
    _geom_bond_atom_site_label_2
    _geom_bond_site_symmetry_2
    _geom_bond_distance
    _geom_bond_publ_flag
    N1 C5 . 1.325(3) ?
    N1 C1 . 1.337(3) ?
    N2 C7 . 1.283(3) ?
    N2 N3 . 1.374(2) ?
    N3 H1N . 0.8600 ?
    N3 H2N . 0.8600 ?
    C1 C2 . 1.372(3) ?
    C1 H1 . 0.9300 ?
    C2 C3 . 1.393(3) ?
    C2 H2 . 0.9300 ?
    C3 C4 . 1.378(3) ?
    C3 C6 . 1.511(3) ?
    C4 C5 . 1.384(3) ?
    C4 H4 . 0.9300 ?
    C5 H5 . 0.9300 ?
    C6 C7 . 1.513(3) ?
    C6 H6A . 0.9700 ?
    C6 H6B . 0.9700 ?
    C7 C8 . 1.491(3) ?
    C8 C9 . 1.389(3) ?
    C8 C13 . 1.394(3) ?
    C9 C10 . 1.383(3) ?
    C9 H9 . 0.9300 ?
    C10 C11 . 1.370(4) ?
    C10 H10 . 0.9300 ?
    C11 C12 . 1.373(4) ?
    C11 H11 . 0.9300 ?
    C12 C13 . 1.372(3) ?
    C12 H12 . 0.9300 ?
    C13 H13 . 0.9300 ?
loop_
    _geom_angle_atom_site_label_1
    _geom_angle_atom_site_label_2
    _geom_angle_atom_site_label_3
    _geom_angle_site_symmetry_1
    _geom_angle_site_symmetry_3
    _geom_angle
    _geom_angle_publ_flag
    C5 N1 C1 . . 116.04(19) ?
    C7 N2 N3 . . 119.61(19) ?
    N2 N3 H1N . . 119.6 ?
    N2 N3 H2N . . 108.8 ?
    H1N N3 H2N . . 118.5 ?
    N1 C1 C2 . . 124.1(2) ?
    N1 C1 H1 . . 117.9 ?
    C2 C1 H1 . . 117.9 ?
    C1 C2 C3 . . 119.5(2) ?
    C1 C2 H2 . . 120.2 ?
    C3 C2 H2 . . 120.2 ?
    C4 C3 C2 . . 116.52(18) ?
    C4 C3 C6 . . 123.25(18) ?
    C2 C3 C6 . . 120.21(19) ?
    C3 C4 C5 . . 119.8(2) ?
    C3 C4 H4 . . 120.1 ?
    C5 C4 H4 . . 120.1 ?
    N1 C5 C4 . . 123.9(2) ?
    N1 C5 H5 . . 118.0 ?
    C4 C5 H5 . . 118.0 ?
    C3 C6 C7 . . 114.62(17) ?
    C3 C6 H6A . . 108.6 ?
    C7 C6 H6A . . 108.6 ?
    C3 C6 H6B . . 108.6 ?
    C7 C6 H6B . . 108.6 ?
    H6A C6 H6B . . 107.6 ?
    N2 C7 C8 . . 116.69(18) ?
    N2 C7 C6 . . 124.60(19) ?
    C8 C7 C6 . . 118.71(19) ?
    C9 C8 C13 . . 117.7(2) ?
    C9 C8 C7 . . 121.58(18) ?
    C13 C8 C7 . . 120.7(2) ?
    C10 C9 C8 . . 121.1(2) ?
    C10 C9 H9 . . 119.4 ?
    C8 C9 H9 . . 119.4 ?
    C11 C10 C9 . . 120.0(2) ?
    C11 C10 H10 . . 120.0 ?
    C9 C10 H10 . . 120.0 ?
    C10 C11 C12 . . 119.8(2) ?
    C10 C11 H11 . . 120.1 ?
    C12 C11 H11 . . 120.1 ?
    C13 C12 C11 . . 120.6(2) ?
    C13 C12 H12 . . 119.7 ?
    C11 C12 H12 . . 119.7 ?
    C12 C13 C8 . . 120.9(2) ?
    C12 C13 H13 . . 119.6 ?
    C8 C13 H13 . . 119.6 ?
loop_
    _geom_torsion_atom_site_label_1
    _geom_torsion_atom_site_label_2
    _geom_torsion_atom_site_label_3
    _geom_torsion_atom_site_label_4
    _geom_torsion_site_symmetry_1
    _geom_torsion_site_symmetry_2
    _geom_torsion_site_symmetry_3
    _geom_torsion_site_symmetry_4
    _geom_torsion
    _geom_torsion_publ_flag
    C5 N1 C1 C2 . . . . 1.5(3) ?
    N1 C1 C2 C3 . . . . -0.9(3) ?
    C1 C2 C3 C4 . . . . -0.3(3) ?
    C1 C2 C3 C6 . . . . 178.50(18) ?
    C2 C3 C4 C5 . . . . 0.9(3) ?
    C6 C3 C4 C5 . . . . -177.9(2) ?
    C1 N1 C5 C4 . . . . -0.9(3) ?
    C3 C4 C5 N1 . . . . -0.3(3) ?
    C4 C3 C6 C7 . . . . 6.5(3) ?
    C2 C3 C6 C7 . . . . -172.19(19) ?
    N3 N2 C7 C8 . . . . -174.61(17) ?
    N3 N2 C7 C6 . . . . 4.4(3) ?
    C3 C6 C7 N2 . . . . -95.7(2) ?
    C3 C6 C7 C8 . . . . 83.3(2) ?
    N2 C7 C8 C9 . . . . 171.57(19) ?
    C6 C7 C8 C9 . . . . -7.5(3) ?
    N2 C7 C8 C13 . . . . -6.9(3) ?
    C6 C7 C8 C13 . . . . 174.03(18) ?
    C13 C8 C9 C10 . . . . 0.9(3) ?
    C7 C8 C9 C10 . . . . -177.5(2) ?
    C8 C9 C10 C11 . . . . -0.8(4) ?
    C9 C10 C11 C12 . . . . 0.2(4) ?
    C10 C11 C12 C13 . . . . 0.4(4) ?
    C11 C12 C13 C8 . . . . -0.3(3) ?
    C9 C8 C13 C12 . . . . -0.4(3) ?
    C7 C8 C13 C12 . . . . 178.1(2) ?
loop_
    _geom_hbond_atom_site_label_D
    _geom_hbond_atom_site_label_H
    _geom_hbond_atom_site_label_A
    _geom_hbond_site_symmetry_A
    _geom_hbond_distance_DH
    _geom_hbond_distance_HA
    _geom_hbond_distance_DA
    _geom_hbond_angle_DHA
    N3 H1N N1 3_655 0.86 2.24 3.040(3) 154.4
data_global
_journal_date_recd_electronic     2009-04-15
_journal_date_accepted     2009-04-17
_journal_name_full     'Acta Crystallographica, Section E'
_journal_year     2009
_journal_volume     65
_journal_issue      5
_journal_page_first     o1090
_journal_page_last     o1090
_journal_paper_category     QO
_journal_coeditor_code     SJ2620
_publ_contact_author_name     'Tang, Si-Ping'
_publ_contact_author_address
;
Department of Chemistry and Material Science
Hengyang Normal University
Hengyang
Hunan 421008
People's Republic of China.
;
_publ_contact_author_email     sptang88@163.com
_publ_contact_author_phone     ?
_publ_section_title
;
[1-Phenyl-2-(4-pyridyl)ethylidene]hydrazine
;
loop_
    _publ_author_name
    _publ_author_address
    'Tang, Si-Ping'
;
Department of Chemistry and Material Science
Hengyang Normal University
Hengyang
Hunan 421008
People's Republic of China
;
