# Supplementary material for: [1-Phenyl-2-(4-pyrid­yl)ethyl­idene]hydrazine
Source: Acta Crystallogr Sect E Struct Rep Online. 2009 Apr 22;65(Pt 5):o1090. doi: 10.1107/S1600536809014330 (PMC2977769; doi:10.1107/S1600536809014330)
Supplement: Supplementary file 2 [file e-65-o1090-Isup2.hkl]

# 
# h,k,l, Fc-squared, Fo-squared, sigma(Fo-squared) and status flag 
# 
data_I
_shelx_title ' im in P2(1)2(1)2(1)' 
_shelx_refln_list_code          4 
_shelx_F_calc_maximum      131.82 
_exptl_crystal_F_000       448.00 
_reflns_d_resolution_high  0.8108 
 
loop_ 
 _symmetry_equiv_pos_as_xyz 
 'x, y, z' 
 '-x+1/2, -y, z+1/2' 
 '-x, y+1/2, -z+1/2' 
 'x+1/2, -y+1/2, -z' 
 
_cell_length_a     5.7428 
_cell_length_b    10.8751 
_cell_length_c    17.6358 
_cell_angle_alpha  90.000 
_cell_angle_beta   90.000 
_cell_angle_gamma  90.000 
 
_shelx_F_squared_multiplier     1.000 
 
loop_ 
 _refln_index_h 
 _refln_index_k 
 _refln_index_l 
 _refln_F_squared_calc 
 _refln_F_squared_meas 
 _refln_F_squared_sigma 
 _refln_observed_status 
   2   0   0       55.21       51.24      2.11 o 
   4   0   0      440.43      456.32      6.68 o 
   6   0   0      155.23      169.19      7.75 o 
   1   1   0      412.15      416.59      4.86 o 
   2   1   0      603.25      581.85      6.96 o 
   3   1   0        0.50        0.69      0.28 o 
   4   1   0       20.69       18.77      1.36 o 
   5   1   0      395.36      435.04      7.24 o 
   6   1   0        4.33        4.02      1.20 o 
   7   1   0        0.11       -0.78      0.89 o 
   0   2   0     4024.28     3921.48     92.70 o 
   1   2   0     2329.53     2330.81     72.25 o 
   2   2   0      689.57      720.29      7.32 o 
   3   2   0       58.15       53.68      1.38 o 
   4   2   0       43.68       43.41      1.25 o 
   5   2   0      168.98      178.99      4.15 o 
   6   2   0       14.99       13.49      1.41 o 
   7   2   0        0.00       -1.04      1.46 o 
   1   3   0      467.54      423.69      4.56 o 
   2   3   0      356.57      373.38      3.83 o 
   3   3   0      276.99      302.89      3.56 o 
   4   3   0       62.88       62.64      1.88 o 
   5   3   0       12.26       11.79      1.21 o 
   6   3   0        3.46        5.27      1.28 o 
   0   4   0      111.38      115.70      1.94 o 
   1   4   0      479.74      489.31      5.33 o 
   2   4   0      123.74      147.07      1.91 o 
   3   4   0      105.60      109.74      2.17 o 
   4   4   0        8.11        8.49      0.97 o 
   5   4   0        2.20        1.65      2.05 o 
   6   4   0        2.35        1.64      0.95 o 
   1   5   0       16.13       11.38      0.59 o 
   2   5   0      154.56      170.89      3.35 o 
   3   5   0      216.45      240.76      4.52 o 
   4   5   0       88.86       87.07      2.97 o 
   5   5   0        0.10        0.30      0.70 o 
   6   5   0       10.11        7.01      1.84 o 
   0   6   0       16.96       15.06      1.27 o 
   1   6   0        2.45        1.25      0.32 o 
   2   6   0       25.07       27.64      1.35 o 
   3   6   0        0.00        0.48      0.47 o 
   4   6   0        6.43        5.64      0.86 o 
   5   6   0        9.66        8.88      1.48 o 
   6   6   0        0.15        0.47      0.85 o 
   1   7   0       61.23       60.34      1.49 o 
   2   7   0       88.89       97.44      2.61 o 
   3   7   0       29.86       32.23      1.68 o 
   4   7   0        0.38        0.32      0.51 o 
   5   7   0        0.55        0.13      0.70 o 
   6   7   0        4.06        4.68      1.36 o 
   0   8   0      149.26      142.69      5.11 o 
   1   8   0       12.79       12.70      1.30 o 
   2   8   0        0.60        0.15      0.48 o 
   3   8   0       27.90       22.80      1.77 o 
   4   8   0        5.74        3.74      0.84 o 
   5   8   0        0.02       -1.09      0.73 o 
   1   9   0       26.33       26.32      2.93 o 
   2   9   0      202.26      208.77      4.43 o 
   3   9   0        5.29        4.49      1.18 o 
   4   9   0       19.76       18.60      1.63 o 
   5   9   0        0.17        0.50      0.83 o 
   0  10   0        0.18        0.43      0.75 o 
   1  10   0        0.28       -0.46      0.71 o 
   2  10   0       49.78       55.45      2.90 o 
   3  10   0       12.20        9.39      1.51 o 
   4  10   0        7.90        6.43      1.08 o 
   1  11   0        0.40       -0.39      1.00 o 
   2  11   0        3.54        0.96      1.18 o 
   3  11   0       10.63       14.04      1.89 o 
   4  11   0       22.20       21.58      4.45 o 
   1  12   0        4.88        6.86      1.79 o 
   2  12   0        0.00        1.50      1.21 o 
   3  12   0        3.51        5.11      2.11 o 
   1   0   1     1944.78     2076.04     38.42 o 
   2   0   1     1142.29     1166.96     11.31 o 
   3   0   1        1.74        1.48      0.30 o 
   4   0   1       13.87       14.06      0.71 o 
   5   0   1       19.61       19.46      1.19 o 
   6   0   1       93.78       95.51      4.05 o 
   7   0   1        5.56        5.61      1.39 o 
   0   1   1      117.10      126.87      2.79 o 
   1   1   1     3588.87     3712.33     34.14 o 
   2   1   1      101.91       98.88      1.24 o 
   3   1   1       33.35       30.46      0.70 o 
   4   1   1      136.62      133.75      1.62 o 
   5   1   1      145.08      149.86      2.62 o 
   6   1   1       20.92       22.24      1.91 o 
   7   1   1        1.02        2.33      0.90 o 
   0   2   1       99.98       91.40      2.13 o 
   1   2   1     2061.42     2050.07     14.38 o 
   2   2   1      547.36      551.49      4.14 o 
   3   2   1       91.15       99.02      1.32 o 
   4   2   1       46.54       44.44      0.96 o 
   5   2   1      122.88      138.22      3.05 o 
   6   2   1       60.36       71.32      1.92 o 
   0   3   1        3.35        5.40      0.32 o 
   1   3   1       55.31       47.94      0.87 o 
   2   3   1      155.54      165.29      1.61 o 
   3   3   1      505.14      555.93      4.45 o 
   4   3   1       16.90       16.56      0.71 o 
   5   3   1       17.76       17.59      1.00 o 
   6   3   1        3.86        1.85      0.64 o 
   0   4   1      210.11      199.93      2.53 o 
   1   4   1     1213.22     1232.07      9.07 o 
   2   4   1      108.05      126.54      1.53 o 
   3   4   1       29.46       25.53      0.66 o 
   4   4   1       56.52       56.75      1.45 o 
   5   4   1       12.22       11.14      1.09 o 
   6   4   1        1.35        0.72      0.59 o 
   0   5   1       60.86       66.00      1.11 o 
   1   5   1       35.68       39.04      0.77 o 
   2   5   1       20.79       22.50      0.68 o 
   3   5   1        5.10        4.73      0.51 o 
   4   5   1        7.75        5.33      0.61 o 
   5   5   1        9.41        7.62      0.95 o 
   6   5   1        5.79        6.69      1.13 o 
   0   6   1      209.89      219.05      2.59 o 
   1   6   1      110.99      117.14      1.47 o 
   2   6   1       96.75       92.07      1.48 o 
   3   6   1        5.74        5.49      0.57 o 
   4   6   1       48.73       45.73      1.40 o 
   5   6   1        8.65        7.14      1.26 o 
   6   6   1        9.65       11.62      2.03 o 
   0   7   1      309.55      310.76      4.01 o 
   1   7   1      150.75      155.81      1.85 o 
   2   7   1        2.39        2.50      0.39 o 
   3   7   1       44.16       38.78      1.25 o 
   4   7   1       53.84       48.69      1.51 o 
   5   7   1        0.88        0.75      0.52 o 
   6   7   1        0.48       -0.34      0.86 o 
   0   8   1        0.58        0.88      0.36 o 
   1   8   1      147.57      143.04      2.13 o 
   2   8   1       10.87        9.77      0.73 o 
   3   8   1        9.01        7.06      0.68 o 
   4   8   1        8.59        7.05      0.74 o 
   5   8   1        0.99       -0.11      0.60 o 
   0   9   1       38.92       38.40      1.83 o 
   1   9   1       19.02       19.16      1.36 o 
   2   9   1       79.22       78.16      1.79 o 
   3   9   1       13.24       10.67      0.86 o 
   4   9   1        3.60        3.40      0.64 o 
   5   9   1        2.73        2.79      0.75 o 
   0  10   1        4.96        4.90      0.93 o 
   1  10   1       82.40       92.24      6.41 o 
   2  10   1       39.87       41.03      2.21 o 
   3  10   1       12.38       11.04      1.15 o 
   4  10   1       26.62       28.59      1.58 o 
   1  11   1       41.50       46.27      2.50 o 
   2  11   1        9.83       12.41      1.40 o 
   3  11   1       31.06       37.77      2.42 o 
   4  11   1        6.45        7.62      1.59 o 
   1  12   1       34.47       42.92      3.50 o 
   2  12   1        4.39        3.23      1.12 o 
   3  12   1        1.00        1.11      1.25 o 
   0   0   2      619.20      657.90     10.23 o 
   1   0   2       41.71       43.60      1.68 o 
   2   0   2       69.25       63.53      1.15 o 
   3   0   2      180.97      189.48      2.90 o 
   4   0   2      197.04      195.18      3.26 o 
   5   0   2      168.40      186.73      3.60 o 
   6   0   2       68.26       78.65      4.36 o 
   7   0   2        6.23        9.86      1.74 o 
   0   1   2      188.60      171.25      2.73 o 
   1   1   2     4513.59     4258.75     44.43 o 
   2   1   2      304.35      325.95      2.66 o 
   3   1   2      441.24      463.37      3.83 o 
   4   1   2       47.01       45.95      1.43 o 
   5   1   2       33.21       35.22      1.02 o 
   6   1   2        3.35        4.04      0.73 o 
   7   1   2        5.42        5.84      1.16 o 
   0   2   2      846.90      784.61      7.55 o 
   1   2   2      873.50      886.74      6.54 o 
   2   2   2     1257.09     1330.91      9.11 o 
   3   2   2       10.47       11.00      0.45 o 
   4   2   2       83.84       83.61      2.09 o 
   5   2   2       16.86       16.81      0.95 o 
   6   2   2       31.09       29.62      1.53 o 
   0   3   2      487.87      515.32      7.08 o 
   1   3   2      942.16      934.95      6.96 o 
   2   3   2      344.28      367.12      3.28 o 
   3   3   2       23.43       21.16      0.57 o 
   4   3   2        2.73        3.19      0.50 o 
   5   3   2       95.30       96.96      1.91 o 
   6   3   2       25.98       24.84      1.63 o 
   0   4   2        0.32        0.49      0.19 o 
   1   4   2       98.83       79.70      1.08 o 
   2   4   2      126.17      116.53      1.46 o 
   3   4   2      166.10      157.67      2.00 o 
   4   4   2       86.66       85.48      2.27 o 
   5   4   2        4.92        3.84      0.74 o 
   6   4   2        4.49        4.56      1.07 o 
   0   5   2      225.00      233.42      5.07 o 
   1   5   2      163.88      157.89      1.94 o 
   2   5   2      252.29      272.19      3.54 o 
   3   5   2       15.25       13.45      1.00 o 
   4   5   2       15.28       14.30      0.98 o 
   5   5   2       36.64       33.49      1.76 o 
   6   5   2        1.03        0.54      0.63 o 
   0   6   2        0.53        0.40      0.22 o 
   1   6   2      345.45      351.19      3.58 o 
   2   6   2        7.34        6.34      0.52 o 
   3   6   2       11.53       10.24      0.80 o 
   4   6   2       10.40       10.16      0.89 o 
   5   6   2       26.35       24.33      1.62 o 
   6   6   2        1.65        1.13      0.68 o 
   0   7   2       16.94       18.00      0.91 o 
   1   7   2       67.26       69.88      1.38 o 
   2   7   2       47.18       45.05      1.24 o 
   3   7   2       25.51       23.17      1.06 o 
   4   7   2        2.55        2.35      0.55 o 
   5   7   2        7.12        8.12      1.88 o 
   6   7   2        1.84        2.56      0.79 o 
   0   8   2        4.12        3.55      0.60 o 
   1   8   2       26.80       24.66      0.87 o 
   2   8   2       69.49       66.96      1.75 o 
   3   8   2       31.07       29.41      1.23 o 
   4   8   2        1.85        0.79      0.97 o 
   5   8   2        8.17        5.58      0.92 o 
   0   9   2        7.68       11.73      1.14 o 
   1   9   2       27.89       26.78      1.83 o 
   2   9   2       67.10       65.11      2.01 o 
   3   9   2       65.41       66.39      1.78 o 
   4   9   2        0.26        0.62      0.51 o 
   5   9   2       15.37       18.23      2.13 o 
   0  10   2       82.68       94.41      4.57 o 
   1  10   2       10.41       11.52      1.19 o 
   2  10   2       36.87       36.16      2.03 o 
   3  10   2       12.22       12.19      1.43 o 
   4  10   2        0.32        0.59      0.59 o 
   1  11   2       62.66       57.13      3.96 o 
   2  11   2       12.05       11.38      1.34 o 
   3  11   2        4.86        4.84      1.07 o 
   4  11   2        6.71        5.47      1.28 o 
   1  12   2       17.51       18.35      2.64 o 
   2  12   2        1.04        3.00      1.20 o 
   3  12   2        5.16        5.95      1.20 o 
   1   0   3     2673.69     2660.39     28.10 o 
   2   0   3      314.64      329.17      4.81 o 
   3   0   3       21.06       22.44      0.73 o 
   4   0   3       13.44       13.27      1.09 o 
   5   0   3      297.46      331.54      6.02 o 
   6   0   3        0.01       -0.10      0.90 o 
   7   0   3        4.64        7.62      1.54 o 
   0   1   3       21.93       18.89      0.78 o 
   1   1   3     1289.72     1187.61     17.46 o 
   2   1   3      186.65      183.74      1.86 o 
   3   1   3       50.25       55.16      0.93 o 
   4   1   3       51.00       49.55      1.38 o 
   5   1   3       49.56       49.90      1.58 o 
   6   1   3       10.14       10.01      1.00 o 
   0   2   3    17377.05    16760.17    352.42 o 
   1   2   3     6197.08     6443.22     41.29 o 
   2   2   3      253.04      293.57      2.75 o 
   3   2   3      549.46      590.31      4.65 o 
   4   2   3      120.56      109.67      1.95 o 
   5   2   3        7.20        5.97      0.85 o 
   6   2   3       12.35       12.04      1.27 o 
   0   3   3      233.21      243.47      3.79 o 
   1   3   3      114.02      121.78      1.30 o 
   2   3   3      231.79      221.58      2.28 o 
   3   3   3      208.45      211.84      2.40 o 
   4   3   3       23.92       20.59      1.18 o 
   5   3   3       12.16       11.88      1.09 o 
   6   3   3       20.63       25.57      2.31 o 
   0   4   3       26.10       24.60      0.73 o 
   1   4   3      362.27      377.39      3.31 o 
   2   4   3      420.22      461.03      4.04 o 
   3   4   3       29.83       32.16      0.83 o 
   4   4   3       45.50       40.85      1.55 o 
   5   4   3       18.33       15.43      1.12 o 
   6   4   3        4.68        3.97      0.82 o 
   0   5   3      587.31      649.85      6.99 o 
   1   5   3      288.35      291.55      2.82 o 
   2   5   3      150.27      156.18      2.32 o 
   3   5   3       63.52       55.27      1.45 o 
   4   5   3       44.74       45.43      1.70 o 
   5   5   3        0.16        0.40      0.44 o 
   6   5   3       13.67       15.37      1.43 o 
   0   6   3       44.84       38.83      1.05 o 
   1   6   3       16.40       18.49      1.25 o 
   2   6   3       18.96       20.42      0.86 o 
   3   6   3        6.18        5.06      0.62 o 
   4   6   3       37.35       33.13      1.66 o 
   5   6   3       20.47       19.99      1.30 o 
   6   6   3        0.30       -0.51      0.55 o 
   0   7   3       40.20       44.35      1.19 o 
   1   7   3        0.21        0.17      0.21 o 
   2   7   3       54.22       50.77      1.58 o 
   3   7   3        4.12        4.05      0.58 o 
   4   7   3       16.99       17.83      1.20 o 
   5   7   3        9.68        8.00      0.93 o 
   0   8   3        7.10        7.01      0.80 o 
   1   8   3       10.83       10.24      0.63 o 
   2   8   3       64.48       69.34      1.79 o 
   3   8   3       25.54       24.28      1.26 o 
   4   8   3        7.70        6.60      0.82 o 
   5   8   3        8.05        7.17      0.89 o 
   0   9   3       38.68       36.92      1.65 o 
   1   9   3      120.32      126.91      2.71 o 
   2   9   3       13.47       12.83      1.07 o 
   3   9   3       21.68       22.29      1.28 o 
   4   9   3       19.37       20.89      1.41 o 
   5   9   3        5.40        5.51      1.05 o 
   0  10   3      129.12      141.59      5.71 o 
   1  10   3        3.81        3.22      0.93 o 
   2  10   3       10.73        8.32      1.14 o 
   3  10   3        5.47        5.49      1.15 o 
   4  10   3       14.44       17.40      1.32 o 
   0  11   3       44.22       42.71      3.25 o 
   1  11   3       49.91       55.16      2.35 o 
   2  11   3       28.29       35.51      2.22 o 
   3  11   3       13.82       15.73      1.65 o 
   1  12   3        0.74        0.46      1.07 o 
   2  12   3        7.73        6.37      1.12 o 
   3  12   3        0.52        0.82      0.81 o 
   0   0   4      321.00      369.61      6.59 o 
   1   0   4       55.78       50.14      1.60 o 
   2   0   4      190.92      191.41      3.03 o 
   3   0   4       12.43       11.23      0.89 o 
   4   0   4       30.33       33.34      1.29 o 
   5   0   4        7.14        5.17      1.05 o 
   6   0   4        0.77        0.35      0.91 o 
   0   1   4      800.50      862.99      8.36 o 
   1   1   4      417.12      428.41      3.20 o 
   2   1   4      435.78      432.57      3.71 o 
   3   1   4      549.78      637.57      4.96 o 
   4   1   4      133.83      125.61      2.20 o 
   5   1   4       55.46       56.56      1.42 o 
   6   1   4       29.12       31.26      1.56 o 
   0   2   4     3715.62     3917.95     35.70 o 
   1   2   4     2750.78     2770.06     18.07 o 
   2   2   4       39.63       32.63      0.66 o 
   3   2   4       65.64       57.51      0.94 o 
   4   2   4       36.33       32.96      1.06 o 
   5   2   4       21.68       24.01      1.21 o 
   6   2   4       26.83       23.90      1.63 o 
   0   3   4     2998.85     3166.65     38.57 o 
   1   3   4      295.50      283.15      2.38 o 
   2   3   4       63.59       59.73      1.12 o 
   3   3   4      162.58      170.58      2.10 o 
   4   3   4       62.51       61.92      2.26 o 
   5   3   4       20.36       20.14      1.32 o 
   6   3   4        1.84        2.99      0.95 o 
   0   4   4      510.36      496.68      5.44 o 
   1   4   4      312.88      318.70      2.95 o 
   2   4   4      748.18      787.71      6.90 o 
   3   4   4       71.53       65.29      1.29 o 
   4   4   4      139.95      138.93      3.02 o 
   5   4   4       74.88       77.05      2.38 o 
   6   4   4       20.17       23.89      1.68 o 
   0   5   4     1419.28     1620.24     15.70 o 
   1   5   4        3.57        2.93      0.30 o 
   2   5   4      233.92      231.19      2.97 o 
   3   5   4       57.95       59.75      1.35 o 
   4   5   4       18.15       15.68      1.16 o 
   5   5   4        2.57        2.61      0.62 o 
   6   5   4        1.37        2.55      0.76 o 
   0   6   4       16.79       14.42      0.70 o 
   1   6   4      373.14      388.15      3.68 o 
   2   6   4       17.41       17.82      0.84 o 
   3   6   4       15.70       13.75      1.00 o 
   4   6   4       28.52       23.59      1.42 o 
   5   6   4       10.90        7.83      0.89 o 
   6   6   4        0.98        1.86      1.36 o 
   0   7   4       54.57       50.16      1.30 o 
   1   7   4       61.37       64.24      1.51 o 
   2   7   4       53.04       48.76      1.37 o 
   3   7   4      107.83      105.29      2.83 o 
   4   7   4        0.47       -0.23      0.57 o 
   5   7   4       18.99       19.13      1.56 o 
   0   8   4        8.57        9.09      0.89 o 
   1   8   4       30.95       27.39      1.09 o 
   2   8   4       33.08       31.71      1.58 o 
   3   8   4       40.14       38.81      1.72 o 
   4   8   4      117.27      134.66      3.43 o 
   5   8   4        9.35       11.48      1.24 o 
   0   9   4      103.81      110.17      3.70 o 
   1   9   4       92.56       91.03      2.29 o 
   2   9   4       49.85       49.32      1.91 o 
   3   9   4       17.59       15.84      1.14 o 
   4   9   4        8.00        8.26      1.09 o 
   5   9   4        0.61        2.21      0.72 o 
   0  10   4        0.80        1.27      0.69 o 
   1  10   4       35.12       32.32      1.81 o 
   2  10   4        4.31        4.19      0.84 o 
   3  10   4        0.82       -0.79      0.53 o 
   4  10   4       23.88       24.25      1.54 o 
   0  11   4        2.34        1.89      1.18 o 
   1  11   4       22.57       19.17      3.30 o 
   2  11   4        3.00        0.74      1.29 o 
   3  11   4        5.46        6.01      1.08 o 
   1  12   4       19.65       18.67      2.07 o 
   2  12   4        4.42        3.31      0.92 o 
   1  13   4        6.12        6.46      1.89 o 
   1   0   5      223.54      206.96      2.80 o 
   2   0   5     2174.94     2287.77     24.87 o 
   3   0   5        1.08       -0.05      0.40 o 
   4   0   5        1.12        1.06      0.43 o 
   5   0   5        3.04        1.55      0.65 o 
   6   0   5       10.51        8.61      2.14 o 
   0   1   5       54.83       77.28      1.52 o 
   1   1   5      220.95      233.24      2.02 o 
   2   1   5      332.06      356.85      3.24 o 
   3   1   5      154.60      156.49      2.44 o 
   4   1   5       25.51       28.05      1.02 o 
   5   1   5       67.64       68.97      2.52 o 
   6   1   5       18.15       17.84      1.69 o 
   0   2   5      182.30      168.74      3.70 o 
   1   2   5       98.05      102.44      1.27 o 
   2   2   5       61.69       67.14      1.03 o 
   3   2   5       48.95       49.41      0.99 o 
   4   2   5       78.12       73.85      1.62 o 
   5   2   5       27.15       25.72      1.45 o 
   6   2   5       20.98       21.54      2.23 o 
   0   3   5      356.72      343.46      4.00 o 
   1   3   5     1936.15     2065.17     13.78 o 
   2   3   5      588.14      623.70      5.69 o 
   3   3   5       45.41       44.86      1.58 o 
   4   3   5       77.34       75.59      2.23 o 
   5   3   5       40.65       40.50      2.16 o 
   6   3   5       16.55       18.57      2.15 o 
   0   4   5       40.76       44.90      1.10 o 
   1   4   5      349.75      382.14      3.45 o 
   2   4   5       12.64       12.39      0.58 o 
   3   4   5       20.27       16.36      0.74 o 
   4   4   5       36.30       37.67      1.60 o 
   5   4   5       34.34       33.23      1.74 o 
   6   4   5       12.75       15.78      1.74 o 
   0   5   5       82.31       92.40      2.14 o 
   1   5   5      248.71      256.23      2.65 o 
   2   5   5       51.04       42.48      1.17 o 
   3   5   5       32.08       30.96      1.16 o 
   4   5   5      149.94      153.97      3.74 o 
   5   5   5       22.14       20.77      1.62 o 
   6   5   5       13.07       18.52      1.67 o 
   0   6   5       19.95       17.90      0.85 o 
   1   6   5      317.18      329.72      3.29 o 
   2   6   5       16.43       14.10      0.95 o 
   3   6   5       52.70       49.98      1.77 o 
   4   6   5        2.52        2.66      0.64 o 
   5   6   5       20.74       17.58      1.46 o 
   6   6   5        3.34        0.94      0.81 o 
   0   7   5      265.28      292.60      4.64 o 
   1   7   5       97.39       99.58      1.93 o 
   2   7   5      107.38      103.79      2.28 o 
   3   7   5        0.59        0.58      0.59 o 
   4   7   5       37.44       40.68      1.89 o 
   5   7   5       20.05       19.14      1.41 o 
   0   8   5        0.94        0.48      0.45 o 
   1   8   5       68.05       63.32      1.45 o 
   2   8   5       99.76      102.77      3.26 o 
   3   8   5       29.20       29.51      1.59 o 
   4   8   5        6.94        5.35      0.88 o 
   5   8   5       21.03       23.22      1.83 o 
   0   9   5        8.63        7.50      1.55 o 
   1   9   5       51.11       46.98      1.64 o 
   2   9   5       33.82       31.32      1.49 o 
   3   9   5       28.04       29.94      2.49 o 
   4   9   5       34.89       33.47      1.71 o 
   0  10   5       49.65       55.88      2.79 o 
   1  10   5       33.46       34.26      2.81 o 
   2  10   5        8.89        6.28      1.02 o 
   3  10   5       23.80       22.76      1.53 o 
   4  10   5        1.49        1.03      0.60 o 
   0  11   5       12.23       13.53      1.72 o 
   1  11   5        1.55        2.72      0.96 o 
   2  11   5       15.92       17.56      2.16 o 
   3  11   5        1.86        3.70      0.92 o 
   1  12   5        0.14       -1.21      1.29 o 
   2  12   5        0.48        0.59      0.75 o 
   0   0   6     1132.52      973.97     13.51 o 
   1   0   6     1919.92     1978.08     18.54 o 
   2   0   6      112.28      142.39      2.59 o 
   3   0   6      605.20      694.72      7.90 o 
   4   0   6       35.01       33.03      1.30 o 
   5   0   6        0.36       -0.10      0.49 o 
   6   0   6        0.82        1.80      0.77 o 
   0   1   6       20.26       14.99      1.02 o 
   1   1   6       27.38       25.91      0.54 o 
   2   1   6      517.32      529.37      4.51 o 
   3   1   6        3.44        2.82      0.34 o 
   4   1   6       18.31       15.38      0.83 o 
   5   1   6       17.08       18.75      1.07 o 
   6   1   6        6.36        6.80      0.98 o 
   0   2   6     1799.66     1873.48     17.75 o 
   1   2   6      108.75      113.72      1.29 o 
   2   2   6      738.81      782.83      6.26 o 
   3   2   6        4.63        5.30      0.50 o 
   4   2   6      243.51      254.70      3.45 o 
   5   2   6       15.64       15.35      0.94 o 
   6   2   6       11.69       14.09      1.56 o 
   0   3   6      420.87      422.24      4.85 o 
   1   3   6       87.68       73.19      1.03 o 
   2   3   6      168.55      158.82      2.11 o 
   3   3   6        6.63        6.34      0.53 o 
   4   3   6       32.60       32.87      1.15 o 
   5   3   6       25.32       26.71      1.58 o 
   6   3   6       19.13       19.65      3.64 o 
   0   4   6       65.78       72.18      1.50 o 
   1   4   6     1473.91     1527.83     11.35 o 
   2   4   6      343.70      343.17      3.68 o 
   3   4   6       89.49       83.17      1.61 o 
   4   4   6       19.70       16.94      1.02 o 
   5   4   6        7.28        5.45      0.86 o 
   6   4   6        4.10        4.74      1.01 o 
   0   5   6       68.83       77.93      1.93 o 
   1   5   6        3.23        2.76      0.31 o 
   2   5   6      126.25      118.21      1.87 o 
   3   5   6       16.10       15.45      0.91 o 
   4   5   6       29.12       26.72      2.43 o 
   5   5   6        2.46        2.17      0.66 o 
   6   5   6        8.59        7.82      1.37 o 
   0   6   6        2.00        2.61      0.59 o 
   1   6   6       28.91       31.54      0.85 o 
   2   6   6       12.35       12.57      0.80 o 
   3   6   6       54.16       54.89      1.59 o 
   4   6   6       11.41        9.03      1.18 o 
   5   6   6        1.84        2.06      0.70 o 
   6   6   6        2.71        1.70      0.82 o 
   0   7   6        0.69        0.53      0.36 o 
   1   7   6       93.61       95.01      2.48 o 
   2   7   6      397.59      405.67      5.06 o 
   3   7   6       64.14       70.93      2.22 o 
   4   7   6       82.16       82.81      2.60 o 
   5   7   6        2.34        1.38      0.76 o 
   0   8   6       58.79       55.08      1.96 o 
   1   8   6        9.90        9.04      0.67 o 
   2   8   6       28.54       30.36      1.23 o 
   3   8   6       64.33       68.80      3.06 o 
   4   8   6       23.24       24.34      1.67 o 
   5   8   6        3.43        4.90      0.85 o 
   0   9   6       21.01       20.83      1.80 o 
   1   9   6       17.31       16.94      1.02 o 
   2   9   6       13.57       14.14      1.14 o 
   3   9   6       13.40       14.54      1.27 o 
   4   9   6        5.98        5.77      0.90 o 
   0  10   6        0.14        1.05      0.66 o 
   1  10   6        4.26        4.44      0.70 o 
   2  10   6       12.60       11.65      1.78 o 
   3  10   6        4.90        5.07      0.85 o 
   4  10   6        0.84        0.36      0.88 o 
   0  11   6        3.09        5.58      1.25 o 
   1  11   6        4.02        3.71      1.12 o 
   2  11   6        1.86        1.14      1.15 o 
   3  11   6        9.11       10.03      1.42 o 
   1  12   6        1.82        1.37      1.01 o 
   2  12   6        2.50        2.75      1.59 o 
   1   0   7        0.39        0.68      0.22 o 
   2   0   7       94.82       97.28      2.11 o 
   3   0   7        9.94        8.47      0.92 o 
   4   0   7       23.85       26.48      1.93 o 
   5   0   7       19.26       19.66      2.93 o 
   6   0   7        0.78        2.49      0.84 o 
   0   1   7     1262.61     1233.07     12.08 o 
   1   1   7      442.05      445.40      3.57 o 
   2   1   7        3.01        4.63      0.36 o 
   3   1   7       37.96       39.04      0.94 o 
   4   1   7       23.04       21.86      0.96 o 
   5   1   7       14.47       15.19      1.01 o 
   6   1   7        4.15        4.15      0.76 o 
   0   2   7      342.60      339.10      4.10 o 
   1   2   7      100.15       99.08      1.24 o 
   2   2   7       81.46       80.69      1.26 o 
   3   2   7       10.27       10.39      0.65 o 
   4   2   7      111.10      115.65      3.02 o 
   5   2   7       23.25       21.59      1.09 o 
   6   2   7        5.46        6.69      1.06 o 
   0   3   7      828.21      936.37      9.62 o 
   1   3   7      240.66      257.93      2.43 o 
   2   3   7       27.91       27.34      0.71 o 
   3   3   7      131.48      129.37      2.09 o 
   4   3   7       68.70       65.95      1.61 o 
   5   3   7       31.71       31.07      1.70 o 
   6   3   7       12.37       11.29      1.50 o 
   0   4   7      205.43      246.31      3.38 o 
   1   4   7     1149.41     1166.20      9.00 o 
   2   4   7      366.67      358.84      3.55 o 
   3   4   7        4.25        3.53      0.43 o 
   4   4   7        4.10        2.95      0.54 o 
   5   4   7       17.61       16.28      1.36 o 
   6   4   7        3.81        4.07      0.98 o 
   0   5   7        1.82        1.72      0.36 o 
   1   5   7      327.80      329.19      3.30 o 
   2   5   7       26.85       25.20      1.02 o 
   3   5   7      144.91      142.15      2.65 o 
   4   5   7        3.67        3.55      0.84 o 
   5   5   7        6.02        3.41      0.75 o 
   6   5   7        3.02        3.68      0.92 o 
   0   6   7       34.79       32.66      1.11 o 
   1   6   7       79.96       80.95      1.59 o 
   2   6   7       79.04       79.90      1.85 o 
   3   6   7      595.10      654.52      7.44 o 
   4   6   7       78.69       79.45      2.49 o 
   5   6   7        1.66        1.20      0.59 o 
   0   7   7      198.55      197.43      3.20 o 
   1   7   7       34.20       30.81      1.34 o 
   2   7   7      414.29      436.11      5.40 o 
   3   7   7       33.48       30.42      1.59 o 
   4   7   7       20.76       22.02      1.51 o 
   5   7   7        6.83        7.27      1.06 o 
   0   8   7       72.90       75.78      2.37 o 
   1   8   7      114.76      117.03      2.12 o 
   2   8   7        2.42        3.40      0.71 o 
   3   8   7       94.81       98.27      2.76 o 
   4   8   7        1.90        2.07      0.68 o 
   5   8   7        2.03        1.19      0.83 o 
   0   9   7        7.89        8.14      1.25 o 
   1   9   7        8.01        7.18      0.76 o 
   2   9   7        9.50        9.58      1.20 o 
   3   9   7       11.81       12.15      1.22 o 
   4   9   7        0.61        0.64      0.59 o 
   0  10   7        3.52        2.39      0.86 o 
   1  10   7       16.84       17.36      1.45 o 
   2  10   7        1.66        1.26      0.65 o 
   3  10   7        6.06        5.75      1.31 o 
   4  10   7        6.33        5.82      0.87 o 
   0  11   7        7.84        9.15      2.16 o 
   1  11   7        2.40        1.58      0.88 o 
   2  11   7        3.11        0.96      0.78 o 
   3  11   7        4.09        6.72      1.27 o 
   0  12   7        6.94        9.29      1.56 o 
   1  12   7        0.98        1.84      1.06 o 
   2  12   7        3.08        2.98      1.28 o 
   0   0   8       28.63       29.87      1.35 o 
   1   0   8       18.48       21.02      0.75 o 
   2   0   8        7.44        6.27      0.58 o 
   3   0   8      109.91      112.64      2.33 o 
   4   0   8       19.48       20.09      1.42 o 
   5   0   8        0.02        0.43      0.57 o 
   6   0   8        4.60        5.51      1.20 o 
   0   1   8      424.22      421.15      4.91 o 
   1   1   8        3.88        4.33      0.31 o 
   2   1   8      202.29      211.99      2.10 o 
   3   1   8       20.48       20.67      0.89 o 
   4   1   8       46.78       45.03      1.31 o 
   5   1   8        8.71        6.44      0.71 o 
   6   1   8        2.56        3.38      0.76 o 
   0   2   8      201.72      220.73      3.56 o 
   1   2   8       63.17       57.62      1.07 o 
   2   2   8       72.86       75.18      1.20 o 
   3   2   8       16.52       12.37      0.71 o 
   4   2   8       10.17        9.03      0.71 o 
   5   2   8        1.78        1.51      0.50 o 
   6   2   8        1.80        2.75      0.83 o 
   0   3   8        9.22       10.01      0.68 o 
   1   3   8      256.86      280.25      2.87 o 
   2   3   8       90.96       91.09      1.28 o 
   3   3   8       13.49       12.09      0.71 o 
   4   3   8       59.47       52.16      1.83 o 
   5   3   8       19.23       18.99      2.08 o 
   6   3   8        5.90        7.78      2.47 o 
   0   4   8       48.12       50.16      1.59 o 
   1   4   8      214.40      214.57      2.76 o 
   2   4   8        4.90        3.51      0.38 o 
   3   4   8       95.75       95.98      1.84 o 
   4   4   8       92.30       98.15      2.32 o 
   5   4   8        5.15        4.84      0.82 o 
   6   4   8        8.14        7.11      1.22 o 
   0   5   8        0.83        0.46      0.28 o 
   1   5   8      429.21      442.38      4.22 o 
   2   5   8       72.29       61.69      1.42 o 
   3   5   8      139.85      136.33      2.65 o 
   4   5   8      125.19      141.76      3.36 o 
   5   5   8        2.66        1.62      0.65 o 
   6   5   8       11.67       12.55      1.36 o 
   0   6   8        2.13        1.02      0.38 o 
   1   6   8        1.19        1.25      0.32 o 
   2   6   8       39.30       36.07      1.19 o 
   3   6   8       49.81       52.74      1.85 o 
   4   6   8       49.35       50.63      2.06 o 
   5   6   8        7.79        7.22      1.00 o 
   0   7   8        2.46        1.87      0.42 o 
   1   7   8       21.75       20.65      0.92 o 
   2   7   8        2.35        2.45      0.53 o 
   3   7   8        9.48        8.70      0.99 o 
   4   7   8        7.09        7.65      1.01 o 
   5   7   8        0.46       -0.49      0.87 o 
   0   8   8       52.99       49.89      2.48 o 
   1   8   8       39.49       41.46      1.26 o 
   2   8   8       60.45       62.80      1.78 o 
   3   8   8       15.79       15.60      1.29 o 
   4   8   8        1.62        1.76      0.84 o 
   5   8   8        8.21        9.27      1.22 o 
   0   9   8       63.91       64.38      2.96 o 
   1   9   8       35.32       35.63      1.46 o 
   2   9   8       11.51        9.37      0.99 o 
   3   9   8       13.39       12.18      1.23 o 
   4   9   8        2.83        1.97      0.71 o 
   0  10   8       31.49       33.29      2.39 o 
   1  10   8        8.15        7.92      0.95 o 
   2  10   8        7.08        8.66      1.64 o 
   3  10   8        7.87        8.03      1.05 o 
   0  11   8        6.46        4.42      1.17 o 
   1  11   8        1.36        1.07      0.82 o 
   2  11   8       20.35       21.94      1.91 o 
   3  11   8        3.13        5.57      1.19 o 
   0  12   8        0.01        0.32      0.82 o 
   1  12   8        3.82        2.42      1.08 o 
   1   0   9      131.14      137.03      2.05 o 
   2   0   9      159.56      187.84      3.05 o 
   3   0   9        6.16        6.65      0.69 o 
   4   0   9       13.04        8.38      1.03 o 
   5   0   9        0.20       -0.69      0.49 o 
   6   0   9        0.76        0.90      0.81 o 
   0   1   9       18.35       17.60      0.79 o 
   1   1   9       87.69       89.44      1.26 o 
   2   1   9       15.65       15.00      0.62 o 
   3   1   9        9.53        8.35      0.54 o 
   4   1   9       32.48       26.93      1.18 o 
   5   1   9       11.90       10.90      0.91 o 
   6   1   9        8.38        9.23      0.93 o 
   0   2   9      108.55      103.82      1.99 o 
   1   2   9      675.10      694.43      5.41 o 
   2   2   9       10.14        8.21      0.42 o 
   3   2   9       29.85       23.62      1.17 o 
   4   2   9       44.56       42.31      1.61 o 
   5   2   9        5.63        4.87      0.73 o 
   6   2   9        4.68        5.31      1.49 o 
   0   3   9       14.85       16.72      0.83 o 
   1   3   9      141.55      143.99      1.89 o 
   2   3   9      145.12      145.78      1.79 o 
   3   3   9       42.76       41.06      1.20 o 
   4   3   9       27.04       28.94      1.16 o 
   5   3   9       17.53       18.39      1.23 o 
   6   3   9        3.21        2.10      0.98 o 
   0   4   9       25.19       24.64      1.39 o 
   1   4   9       30.50       26.52      0.81 o 
   2   4   9       96.67       96.28      1.59 o 
   3   4   9      188.81      192.23      3.65 o 
   4   4   9       55.22       60.04      2.10 o 
   5   4   9        1.64        1.73      0.65 o 
   6   4   9       11.02       16.77      1.83 o 
   0   5   9      177.09      173.13      2.91 o 
   1   5   9        5.16        5.43      0.47 o 
   2   5   9      652.70      671.41      6.63 o 
   3   5   9       68.19       69.41      1.88 o 
   4   5   9       40.38       37.23      1.55 o 
   5   5   9        1.79        1.65      0.68 o 
   0   6   9       17.35       17.79      1.65 o 
   1   6   9       41.98       42.94      1.32 o 
   2   6   9      344.38      373.39      5.32 o 
   3   6   9      158.05      168.47      3.25 o 
   4   6   9       24.42       22.87      1.56 o 
   5   6   9        3.53        5.06      1.08 o 
   0   7   9       32.85       27.70      1.20 o 
   1   7   9       36.97       37.31      1.19 o 
   2   7   9      120.66      126.32      2.33 o 
   3   7   9       53.59       52.34      1.73 o 
   4   7   9       25.29       25.21      1.66 o 
   5   7   9        1.23        1.28      0.70 o 
   0   8   9        0.93        0.43      0.62 o 
   1   8   9        6.73        5.58      0.60 o 
   2   8   9       18.32       16.20      1.12 o 
   3   8   9       23.90       21.82      1.49 o 
   4   8   9       10.65       11.00      1.66 o 
   0   9   9        9.45        8.73      1.34 o 
   1   9   9        7.94        7.73      0.81 o 
   2   9   9       60.47       63.23      1.89 o 
   3   9   9       12.20       14.50      1.59 o 
   4   9   9        6.04        8.01      1.08 o 
   0  10   9       12.36       10.55      1.51 o 
   1  10   9        7.98        7.89      0.98 o 
   2  10   9        0.08        0.29      0.72 o 
   3  10   9        6.66        5.82      0.98 o 
   0  11   9        0.00        0.84      0.76 o 
   1  11   9        2.98        2.42      0.79 o 
   2  11   9        4.53        2.97      1.20 o 
   0  12   9        0.21        0.77      1.39 o 
   1  12   9        1.76        1.95      1.11 o 
   0   0  10       60.12       52.89      2.01 o 
   1   0  10       23.80       22.47      0.82 o 
   2   0  10       23.17       21.51      1.01 o 
   3   0  10        0.09        0.23      0.41 o 
   4   0  10        1.96        0.55      0.57 o 
   5   0  10        7.43        5.36      1.03 o 
   6   0  10       13.12       11.64      2.23 o 
   0   1  10      416.74      420.59      6.05 o 
   1   1  10      244.69      234.02      2.42 o 
   2   1  10       68.33       67.31      1.27 o 
   3   1  10        2.79        1.79      0.34 o 
   4   1  10       14.40       12.56      0.79 o 
   5   1  10       10.58       10.27      0.91 o 
   6   1  10       22.03       22.90      1.39 o 
   0   2  10        3.61        2.72      0.44 o 
   1   2  10       91.26       88.12      1.38 o 
   2   2  10       25.25       22.47      0.75 o 
   3   2  10        8.93        7.54      0.81 o 
   4   2  10        6.77        4.34      0.58 o 
   5   2  10       19.77       16.73      1.10 o 
   6   2  10        1.27        1.89      0.77 o 
   0   3  10       35.83       37.34      1.22 o 
   1   3  10       75.68       73.22      1.45 o 
   2   3  10      151.81      142.80      2.25 o 
   3   3  10      124.36      126.07      2.66 o 
   4   3  10       50.88       48.98      1.47 o 
   5   3  10        8.20        6.70      0.98 o 
   6   3  10        0.03        0.15      0.72 o 
   0   4  10       79.93       78.46      1.85 o 
   1   4  10      132.12      128.86      1.89 o 
   2   4  10       83.84       82.50      1.67 o 
   3   4  10      249.47      269.75      3.60 o 
   4   4  10       54.67       57.12      1.83 o 
   5   4  10       12.92       14.91      1.35 o 
   0   5  10        7.99        7.10      0.85 o 
   1   5  10      232.01      242.58      3.20 o 
   2   5  10       94.47       97.77      2.04 o 
   3   5  10      266.79      276.62      5.25 o 
   4   5  10       29.77       28.46      1.75 o 
   5   5  10        0.77        2.15      0.86 o 
   0   6  10       43.28       44.70      1.45 o 
   1   6  10      102.90      102.99      1.97 o 
   2   6  10      293.30      315.95      4.02 o 
   3   6  10       31.41       32.02      1.44 o 
   4   6  10        2.36        3.34      0.76 o 
   5   6  10        0.21        0.84      0.59 o 
   0   7  10        0.09       -0.28      0.30 o 
   1   7  10       11.51       10.13      0.74 o 
   2   7  10        3.21        3.38      0.50 o 
   3   7  10       20.08       20.51      1.24 o 
   4   7  10        0.28        1.31      0.63 o 
   5   7  10        1.11        1.26      0.74 o 
   0   8  10       23.96       23.40      1.92 o 
   1   8  10        3.88        4.35      0.54 o 
   2   8  10        9.47        8.90      0.78 o 
   3   8  10       46.23       47.64      2.08 o 
   4   8  10        3.33        1.75      0.77 o 
   0   9  10       28.16       26.17      2.14 o 
   1   9  10        5.75        6.31      0.86 o 
   2   9  10       15.47       12.22      1.00 o 
   3   9  10       11.06        9.82      1.21 o 
   4   9  10        0.64        1.21      0.72 o 
   0  10  10        3.81        1.41      0.82 o 
   1  10  10        2.48        1.98      0.61 o 
   2  10  10        4.95        5.35      1.07 o 
   3  10  10        1.26        2.28      0.93 o 
   0  11  10        3.64        3.50      1.03 o 
   1  11  10        0.18       -0.12      0.53 o 
   2  11  10        0.04        0.99      1.08 o 
   1   0  11      255.88      255.92      3.34 o 
   2   0  11       58.77       58.69      1.65 o 
   3   0  11        5.11        2.74      0.60 o 
   4   0  11       66.88       66.62      2.53 o 
   5   0  11        7.30        6.03      1.03 o 
   6   0  11        1.00        1.41      0.82 o 
   0   1  11        1.32        1.64      0.44 o 
   1   1  11      357.70      360.89      3.39 o 
   2   1  11      114.90      111.65      1.76 o 
   3   1  11       87.07       80.76      1.74 o 
   4   1  11        6.48        4.86      0.63 o 
   5   1  11       11.07        9.02      0.88 o 
   6   1  11        8.05       12.26      1.08 o 
   0   2  11      140.54      143.82      2.61 o 
   1   2  11      137.41      138.52      2.00 o 
   2   2  11       66.09       62.62      1.52 o 
   3   2  11       33.86       32.44      1.15 o 
   4   2  11        2.70        3.69      0.54 o 
   5   2  11       19.88       22.76      1.29 o 
   6   2  11        4.39        4.45      1.17 o 
   0   3  11      399.02      415.91      5.41 o 
   1   3  11        1.30        1.19      0.28 o 
   2   3  11       86.81       85.58      1.79 o 
   3   3  11       16.80       15.19      0.87 o 
   4   3  11      114.50      114.69      2.69 o 
   5   3  11       21.18       22.24      1.60 o 
   0   4  11        0.16        0.62      0.37 o 
   1   4  11       70.36       66.89      1.41 o 
   2   4  11       12.60       12.86      1.01 o 
   3   4  11      101.64      107.04      2.25 o 
   4   4  11       19.46       20.30      1.26 o 
   5   4  11        5.93        6.63      1.03 o 
   0   5  11       23.48       23.92      1.12 o 
   1   5  11       89.85       87.62      2.03 o 
   2   5  11       72.91       67.51      1.83 o 
   3   5  11       44.94       44.65      1.93 o 
   4   5  11       19.31       21.76      1.48 o 
   5   5  11        0.98        0.98      0.87 o 
   0   6  11        6.44        4.00      0.60 o 
   1   6  11       13.73       13.36      0.81 o 
   2   6  11       80.16       87.45      2.16 o 
   3   6  11       23.99       21.36      1.26 o 
   4   6  11        7.14        5.96      0.95 o 
   5   6  11        1.22        1.99      0.78 o 
   0   7  11       85.40       84.38      3.61 o 
   1   7  11       48.08       48.73      1.41 o 
   2   7  11       23.52       21.48      1.22 o 
   3   7  11       76.40       72.05      2.13 o 
   4   7  11        2.65        2.50      0.71 o 
   0   8  11       27.51       23.02      3.14 o 
   1   8  11        2.16        3.36      0.53 o 
   2   8  11       29.70       30.57      2.22 o 
   3   8  11        9.55       10.34      1.16 o 
   4   8  11       11.35       15.90      1.73 o 
   0   9  11        0.82       -0.03      0.64 o 
   1   9  11        0.37       -0.04      0.46 o 
   2   9  11       22.45       24.53      1.37 o 
   3   9  11       21.16       24.04      1.67 o 
   0  10  11        0.85       -0.36      0.68 o 
   1  10  11        6.88        7.62      1.03 o 
   2  10  11       16.66       17.82      1.77 o 
   3  10  11        1.00        0.53      0.71 o 
   0  11  11        5.91        7.16      1.44 o 
   1  11  11        3.22        3.73      0.89 o 
   0   0  12       20.32       16.38      1.32 o 
   1   0  12        2.36        2.39      0.41 o 
   2   0  12      271.41      280.41      4.33 o 
   3   0  12        2.11        1.48      0.45 o 
   4   0  12        0.04        0.49      0.60 o 
   5   0  12        2.31        2.13      0.79 o 
   0   1  12       29.05       25.23      1.26 o 
   1   1  12        3.50        2.63      0.31 o 
   2   1  12       81.20       83.20      1.55 o 
   3   1  12       36.20       32.51      1.10 o 
   4   1  12       11.43       10.28      1.01 o 
   5   1  12        2.89        2.45      0.67 o 
   0   2  12       33.10       32.25      1.44 o 
   1   2  12       29.58       24.72      0.83 o 
   2   2  12       36.24       31.83      0.96 o 
   3   2  12       13.14       14.77      1.25 o 
   4   2  12        5.01        5.04      0.68 o 
   5   2  12        3.34        2.15      0.58 o 
   0   3  12        6.33        5.59      0.64 o 
   1   3  12      223.10      225.94      2.80 o 
   2   3  12      202.00      204.12      2.96 o 
   3   3  12       28.20       29.63      1.18 o 
   4   3  12       35.65       31.65      1.39 o 
   5   3  12        0.54        1.68      0.69 o 
   0   4  12      206.35      221.43      3.67 o 
   1   4  12        9.96        9.48      0.62 o 
   2   4  12       34.54       30.86      1.30 o 
   3   4  12       20.80       21.34      1.06 o 
   4   4  12       44.84       48.10      2.07 o 
   5   4  12        2.98        4.49      0.87 o 
   0   5  12       11.97       11.10      0.88 o 
   1   5  12       31.65       32.64      1.15 o 
   2   5  12       33.36       33.39      1.90 o 
   3   5  12       44.05       46.57      1.70 o 
   4   5  12        2.42        2.84      0.65 o 
   5   5  12        8.93        9.70      1.17 o 
   0   6  12        0.31       -0.56      0.40 o 
   1   6  12       26.24       21.76      1.02 o 
   2   6  12        2.65        2.40      0.54 o 
   3   6  12       38.20       38.87      1.69 o 
   4   6  12        0.58        0.76      0.54 o 
   0   7  12       17.46       15.43      1.57 o 
   1   7  12       19.86       15.15      0.92 o 
   2   7  12       52.43       50.76      1.74 o 
   3   7  12       25.87       23.01      1.38 o 
   4   7  12        9.12       10.83      1.20 o 
   0   8  12        0.84        1.32      1.20 o 
   1   8  12       18.56       18.24      1.04 o 
   2   8  12       16.39       18.19      1.22 o 
   3   8  12       24.57       25.50      1.47 o 
   4   8  12        3.51        8.01      1.20 o 
   0   9  12       14.38       10.83      2.02 o 
   1   9  12        0.41        0.20      0.49 o 
   2   9  12        5.12        4.54      0.74 o 
   3   9  12        4.92        5.30      0.93 o 
   0  10  12        0.63        0.94      1.77 o 
   1  10  12       17.32       21.13      1.57 o 
   2  10  12        1.98        1.79      1.15 o 
   0  11  12        9.60       12.63      1.89 o 
   1  11  12        6.43        6.71      1.29 o 
   1   0  13        1.37        1.57      0.45 o 
   2   0  13      105.81      106.16      3.41 o 
   3   0  13       43.61       39.36      1.60 o 
   4   0  13       10.82       10.72      1.32 o 
   5   0  13        0.61        1.18      0.74 o 
   0   1  13       17.88       15.03      0.99 o 
   1   1  13       37.92       36.68      0.88 o 
   2   1  13        0.51        0.30      0.28 o 
   3   1  13       27.50       26.02      1.07 o 
   4   1  13       13.61       13.38      1.10 o 
   5   1  13        6.99        5.84      0.90 o 
   0   2  13        1.36        1.27      0.58 o 
   1   2  13       46.09       45.86      1.15 o 
   2   2  13      103.87      100.48      1.98 o 
   3   2  13        5.07        3.50      0.53 o 
   4   2  13        5.32        5.77      0.69 o 
   5   2  13        6.65        4.56      0.75 o 
   0   3  13        8.15        7.75      1.06 o 
   1   3  13      114.49      114.67      2.27 o 
   2   3  13       38.82       36.48      1.22 o 
   3   3  13      175.83      188.97      3.04 o 
   4   3  13       13.20       13.02      0.97 o 
   5   3  13        5.06        5.08      0.92 o 
   0   4  13        3.83        3.49      0.59 o 
   1   4  13       61.31       61.27      1.39 o 
   2   4  13       70.35       73.22      1.95 o 
   3   4  13        4.21        3.10      0.54 o 
   4   4  13        6.94        6.70      0.87 o 
   5   4  13        6.71        7.68      1.13 o 
   0   5  13       55.85       52.31      1.80 o 
   1   5  13       28.77       26.82      1.11 o 
   2   5  13       88.89       91.76      2.62 o 
   3   5  13        1.06        0.72      0.48 o 
   4   5  13       15.51       14.80      1.22 o 
   5   5  13        0.37        0.67      0.77 o 
   0   6  13       21.72       20.07      1.19 o 
   1   6  13        7.83        8.29      0.72 o 
   2   6  13       25.52       23.72      1.30 o 
   3   6  13       40.95       40.56      1.71 o 
   4   6  13        3.54        2.74      0.64 o 
   0   7  13       12.03       11.77      1.13 o 
   1   7  13       37.87       33.31      1.29 o 
   2   7  13        5.10        5.45      0.74 o 
   3   7  13       20.59       19.83      1.35 o 
   4   7  13        2.22        2.65      0.79 o 
   0   8  13       15.08       14.50      1.87 o 
   1   8  13       23.43       27.55      1.36 o 
   2   8  13       24.17       22.68      1.36 o 
   3   8  13       13.27       13.04      1.16 o 
   0   9  13        7.90        7.43      1.89 o 
   1   9  13        0.10        0.68      0.50 o 
   2   9  13        5.48        5.83      0.82 o 
   3   9  13        1.14        1.43      0.76 o 
   0  10  13        7.45       10.56      3.12 o 
   1  10  13        2.61        1.40      0.65 o 
   2  10  13       12.28       14.78      1.74 o 
   0   0  14       14.10       10.77      1.31 o 
   1   0  14       13.45       11.91      0.94 o 
   2   0  14       30.16       27.71      1.38 o 
   3   0  14       62.93       60.14      2.38 o 
   4   0  14       60.33       65.27      2.73 o 
   5   0  14        6.56        4.28      1.34 o 
   0   1  14        3.04        2.80      0.57 o 
   1   1  14      148.20      149.18      2.62 o 
   2   1  14      165.40      169.35      2.38 o 
   3   1  14       33.86       30.00      1.18 o 
   4   1  14       15.25       13.10      1.04 o 
   5   1  14        3.57        4.00      0.70 o 
   0   2  14       33.82       33.13      1.63 o 
   1   2  14       11.56        9.85      0.73 o 
   2   2  14       69.47       69.36      1.68 o 
   3   2  14       91.57       95.50      2.10 o 
   4   2  14       59.83       64.02      1.91 o 
   5   2  14        3.89        4.49      0.76 o 
   0   3  14      122.81      124.15      3.21 o 
   1   3  14      158.97      169.76      2.73 o 
   2   3  14       19.71       15.69      0.92 o 
   3   3  14       23.86       23.98      1.21 o 
   4   3  14        1.39        0.53      0.46 o 
   5   3  14        7.40       12.65      1.30 o 
   0   4  14       44.51       37.49      1.76 o 
   1   4  14        0.23       -0.10      0.33 o 
   2   4  14       33.74       33.53      1.45 o 
   3   4  14        2.49        2.07      0.48 o 
   4   4  14       10.60        8.05      1.06 o 
   0   5  14        1.59        0.27      0.53 o 
   1   5  14       16.20       15.56      1.60 o 
   2   5  14       10.69        8.96      0.88 o 
   3   5  14        5.73        6.22      0.81 o 
   4   5  14        1.86        1.03      0.60 o 
   0   6  14       18.64       15.09      3.55 o 
   1   6  14       22.04       22.17      1.23 o 
   2   6  14        0.48        0.62      0.50 o 
   3   6  14       16.69       16.72      1.26 o 
   4   6  14        3.38        4.36      0.80 o 
   0   7  14        1.23        0.81      0.71 o 
   1   7  14        3.92        3.72      0.63 o 
   2   7  14        7.48        5.61      0.77 o 
   3   7  14        7.93        8.45      0.97 o 
   0   8  14        1.06        1.64      0.84 o 
   1   8  14        5.81        7.27      0.90 o 
   2   8  14       15.07       15.22      1.18 o 
   3   8  14       16.12       18.74      1.36 o 
   0   9  14        6.81       10.04      2.93 o 
   1   9  14        7.41        9.44      1.33 o 
   2   9  14       19.88       24.43      1.50 o 
   0  10  14        0.54        1.48      1.23 o 
   1  10  14        6.02        7.26      1.53 o 
   1   0  15        7.47        6.72      0.81 o 
   2   0  15       11.85       11.82      1.04 o 
   3   0  15        9.73        8.53      1.15 o 
   4   0  15        5.02        5.96      1.09 o 
   5   0  15        1.20        0.91      0.83 o 
   0   1  15      134.57      137.37      2.95 o 
   1   1  15       88.80       90.01      1.80 o 
   2   1  15       92.15       96.62      1.79 o 
   3   1  15        3.94        4.20      0.58 o 
   4   1  15        5.71        6.89      0.81 o 
   5   1  15        1.48        0.99      0.60 o 
   0   2  15        0.01        0.45      0.52 o 
   1   2  15       52.43       53.74      1.49 o 
   2   2  15       40.95       38.98      1.35 o 
   3   2  15       19.69       19.26      1.09 o 
   4   2  15        7.78        5.48      0.76 o 
   5   2  15       23.68       29.21      1.56 o 
   0   3  15        6.29        3.46      0.79 o 
   1   3  15       28.31       27.00      1.16 o 
   2   3  15       24.55       25.57      1.47 o 
   3   3  15       18.90       18.60      1.09 o 
   4   3  15        6.65        7.85      1.09 o 
   0   4  15      112.21       99.26      2.98 o 
   1   4  15        5.62        5.66      0.76 o 
   2   4  15        6.80        5.88      0.77 o 
   3   4  15        7.85        7.39      0.78 o 
   4   4  15        3.42        3.12      0.69 o 
   0   5  15        9.31        8.05      1.10 o 
   1   5  15       45.31       42.27      2.44 o 
   2   5  15        7.48        6.92      0.82 o 
   3   5  15        2.19        2.28      0.61 o 
   4   5  15        0.17        0.35      0.56 o 
   0   6  15       38.55       33.21      2.38 o 
   1   6  15        7.51        9.38      0.92 o 
   2   6  15       18.69       20.03      1.50 o 
   3   6  15        1.62        1.73      0.61 o 
   4   6  15        5.42        6.34      0.97 o 
   0   7  15        8.61        5.68      2.12 o 
   1   7  15        3.58        5.45      0.74 o 
   2   7  15        6.90        7.00      0.88 o 
   3   7  15        6.26        5.95      0.85 o 
   0   8  15        9.50        8.34      1.50 o 
   1   8  15        2.23        1.51      0.56 o 
   2   8  15        8.59       11.39      1.08 o 
   0   9  15        1.39        1.88      0.96 o 
   1   9  15        4.45        6.92      1.16 o 
   0   0  16       49.48       52.38      2.70 o 
   1   0  16      120.39      142.25      4.62 o 
   2   0  16        1.19        0.93      0.52 o 
   3   0  16       13.69       12.92      1.42 o 
   4   0  16        0.30       -0.47      0.64 o 
   0   1  16      181.71      191.84      5.55 o 
   1   1  16       94.14      102.73      2.00 o 
   2   1  16       32.76       31.10      1.12 o 
   3   1  16        4.13        4.32      0.61 o 
   4   1  16       48.89       51.32      1.85 o 
   0   2  16       15.60       16.43      1.39 o 
   1   2  16      103.07      111.43      2.29 o 
   2   2  16        1.18        0.88      0.41 o 
   3   2  16       13.51       14.93      0.96 o 
   4   2  16        6.59        8.16      0.91 o 
   0   3  16        3.06        2.49      0.70 o 
   1   3  16       33.53       33.54      1.30 o 
   2   3  16       13.51       13.01      1.07 o 
   3   3  16        2.81        2.36      0.55 o 
   4   3  16        1.77        1.21      0.74 o 
   0   4  16        0.03       -0.27      0.51 o 
   1   4  16       15.10       12.65      1.02 o 
   2   4  16        6.11        5.04      0.73 o 
   3   4  16        1.91        2.93      0.81 o 
   4   4  16        9.35       10.77      1.13 o 
   0   5  16        4.35        3.93      0.82 o 
   1   5  16        6.82        5.88      1.12 o 
   2   5  16        0.77        0.64      0.70 o 
   3   5  16        9.04        9.03      1.45 o 
   4   5  16        2.86        3.16      0.84 o 
   0   6  16        8.47        7.36      1.29 o 
   1   6  16        9.95        8.26      0.96 o 
   2   6  16        2.95        3.74      0.70 o 
   3   6  16        2.17        2.55      0.71 o 
   0   7  16        7.58        8.30      1.42 o 
   1   7  16        3.30        2.76      0.70 o 
   2   7  16        2.78        3.11      0.70 o 
   3   7  16        3.70        6.14      0.94 o 
   0   8  16        7.67       11.87      1.95 o 
   1   8  16        0.41        0.64      0.58 o 
   2   8  16       32.77       41.21      1.84 o 
   0   9  16        6.19        4.71      1.36 o 
   1   0  17       47.17       47.16      2.47 o 
   2   0  17        3.69        2.59      0.71 o 
   3   0  17        6.13        6.43      1.10 o 
   4   0  17       16.49       19.34      1.82 o 
   0   1  17      149.63      158.86      3.45 o 
   1   1  17       25.50       27.01      1.26 o 
   2   1  17       25.27       28.38      1.21 o 
   3   1  17       19.56       21.08      1.39 o 
   4   1  17       15.90       18.00      1.23 o 
   0   2  17        7.00        5.95      0.83 o 
   1   2  17       32.37       32.21      1.24 o 
   2   2  17        7.12        8.16      0.83 o 
   3   2  17        2.18        1.86      0.55 o 
   4   2  17        9.94       11.56      1.05 o 
   0   3  17       35.05       36.22      2.00 o 
   1   3  17        8.13        5.31      0.81 o 
   2   3  17       15.45       13.93      1.12 o 
   3   3  17        3.95        2.91      0.61 o 
   4   3  17        0.70        0.50      0.65 o 
   0   4  17        0.23       -0.50      0.56 o 
   1   4  17        0.03        0.06      0.41 o 
   2   4  17        7.12        5.96      0.82 o 
   3   4  17        1.07        1.82      0.62 o 
   0   5  17        0.71        1.60      1.07 o 
   1   5  17       14.28       13.48      1.11 o 
   2   5  17        0.86        0.19      0.49 o 
   3   5  17        2.55        3.02      0.71 o 
   0   6  17        2.56        3.13      1.00 o 
   1   6  17        0.48        0.48      0.46 o 
   2   6  17        3.77        3.42      0.93 o 
   3   6  17       14.24       18.09      1.40 o 
   0   7  17        6.18        4.25      2.77 o 
   1   7  17       10.97        9.31      1.08 o 
   2   7  17        1.22        3.83      0.78 o 
   0   8  17        0.04       -0.82      0.93 o 
   1   8  17        0.15        0.88      0.60 o 
   0   0  18        0.47       -1.43      1.00 o 
   1   0  18       22.70       24.45      1.81 o 
   2   0  18        0.46        1.16      0.61 o 
   3   0  18        0.59        0.29      0.71 o 
   0   1  18      184.93      209.45      6.03 o 
   1   1  18       17.70       18.77      1.29 o 
   2   1  18       20.37       23.20      1.28 o 
   3   1  18        0.39        0.93      0.49 o 
   0   2  18        0.28        0.23      0.81 o 
   1   2  18        5.19        6.24      0.75 o 
   2   2  18        0.38        0.67      0.48 o 
   3   2  18        1.13        1.76      0.53 o 
   0   3  18        0.26       -0.10      1.09 o 
   1   3  18       56.83       61.14      2.28 o 
   2   3  18        4.00        3.35      0.67 o 
   3   3  18       10.51       13.76      1.13 o 
   0   4  18        9.38        9.19      1.58 o 
   1   4  18       10.46        9.39      0.97 o 
   2   4  18       20.66       21.34      1.41 o 
   3   4  18       11.89       13.97      1.26 o 
   0   5  18       12.37       12.14      2.57 o 
   1   5  18        1.70        1.38      0.55 o 
   2   5  18        6.92        6.47      0.88 o 
   0   6  18        4.38        2.93      1.61 o 
   1   6  18        1.24        1.49      0.58 o 
   2   6  18        1.04        0.95      0.61 o 
   0   7  18        0.02        1.50      1.54 o 
   1   7  18        2.51        2.59      0.74 o 
   1   0  19       18.30       17.01      1.67 o 
   2   0  19        5.09        3.89      1.19 o 
   3   0  19        4.58        3.70      1.34 o 
   0   1  19       39.38       46.10      4.45 o 
   1   1  19       10.93       10.39      0.94 o 
   2   1  19        1.46        1.54      0.54 o 
   3   1  19        7.12        9.21      0.96 o 
   0   2  19        1.03        2.84      1.06 o 
   1   2  19        0.73        1.26      0.61 o 
   2   2  19        3.44        3.27      0.69 o 
   3   2  19        4.12        2.68      0.72 o 
   0   3  19       46.80       48.54      2.98 o 
   1   3  19        7.38        9.24      1.02 o 
   2   3  19        9.40        9.63      1.06 o 
   3   3  19        4.01        3.21      0.75 o 
   0   4  19        2.15       -0.57      1.25 o 
   1   4  19        8.13        9.76      1.19 o 
   2   4  19        7.16        8.78      1.02 o 
   0   5  19        4.31        3.86      1.89 o 
   1   5  19        2.39        1.47      0.71 o 
   2   5  19        1.50        1.47      0.61 o 
   0   6  19        5.51        3.57      1.86 o 
   1   6  19        2.20        2.51      0.93 o 
   0   0  20       11.68       13.68      2.71 o 
   1   0  20       57.93       55.08      2.62 o 
   2   0  20        7.01        9.28      4.70 o 
   0   1  20       45.39       46.51      3.03 o 
   1   1  20       16.29       17.38      1.20 o 
   2   1  20        4.34        4.56      0.84 o 
   0   2  20       13.78       16.58      2.04 o 
   1   2  20       17.89       18.65      1.36 o 
   2   2  20        3.90        4.04      0.78 o 
   0   3  20       37.23       45.23      3.02 o 
   1   3  20        4.10        4.28      0.82 o 
   2   3  20        0.39        0.95      0.60 o 
   0   4  20       11.50       11.93      2.68 o 
   1   4  20        6.70        5.92      1.01 o 
   0   5  20       15.10       18.00      3.21 o 
   1   0  21        2.59        1.53      1.03 o 
   0   1  21       15.95       16.20      2.13 o 
   1   1  21        6.13        7.75      1.13 o 
   0   2  21        2.04        4.06      1.29 o 
   1   2  21       11.55       13.51      1.65 o 
   0   3  21        0.06        1.25      1.61 o 
                                                 
